# Supplementary material for: Multi-genome identification and characterization of chlamydiae-specific type III secretion substrates: the Inc proteins
Source: BMC Genomics. 2011 Feb 16;12:109. doi: 10.1186/1471-2164-12-109 (PMC3048545; doi:10.1186/1471-2164-12-109)
Supplement: Additional file 1 — Table S1: Putative Inc proteins from C. muridarium. [file 1471-2164-12-109-S1.XLS]

## Sheet: Feuil1
Supplementary Table 1: Chlamydia muridarum Nigg putative Inc proteins
SEQUENCE ID	0rtholog Group #	Length (aa)	TM segments	TM coordinates	Additional feature(s)
TC_0010	344	270	2	[166-187]2[189-204]
TC_0011	no ortholog	100	2	[37-54]6[60-78]
TC_0171	597	166	2	[6-25]8[33-54]
TC_0199	978	215	2	[38-59]6[65-94]	coiled coils
TC_0201	160	120	2	[6-32]20[52-69]28[97-116]
TC_0225	176	658	2	[543-561]12[573-592]
TC_0239	151	404	4	[20-38]6[44-65]6[71-89]6[95-119]	extended coiled coils
TC_0273	667	367	4	[35-55]6[61-82]14[96-120]5[125-147]
TC_0274	485	197	3	[43-73]20[93-116]6[122-142]
TC_0286	714	172	3&SP	[SP 1-18] [38-58] & [103-117]2[119-133]
TC_0306	989	398	2	[29-52]6[58-76]
TC_0328	722	374	2	[26-47]6[53-76]	Macro domain
TC_0351	580	157	3&SP	[SP 1-29] [45-78]13[91-112]20[132-148]
TC_0352	no ortholog	133	3	[28-51]21[72-99]7[106-128]
TC_0354	983	78	3	[10-24]10[34-55]2[57-77]
TC_0391	987	124	2	[38-63]6[69-94]	Ortholog of Inclusion membrane protein D
TC_0392	982	143	2	[36-58]5[63-86]	Ortholog of Inclusion membrane protein E
TC_0393	961	94	2	[33-58]8[66-87]	Ortholog of Inclusion membrane protein F
TC_0394	988	166	2	[38-62]6[68-93]	Ortholog of Inclusion membrane protein G
TC_0396	264	276	2	[43-68]5[73-93]	Inclusion Membrane Protein A (IncA) extended coiled coils
TC_0411	980	135	2	[30-57]21[78-96]
TC_0412	713	365	4	[90-107]16[123-148] & [212-237]6[243-270]
TC_0424	553	1436	4	[76-99]6[105-125] & [849-871]6[877-898]	extended coiled coils
TC_0451	682	211	2	[44-66]12[78-100]
TC_0464	969	231	2	[30-53]6[59-81]
TC_0468	132	360	6	[50-71]7[78-101] & [170-191]2[193-212]23[235-249]2[251-265]
TC_0469	977	121	2	[52-75]6[81-103]
TC_0486	877	549	3	[36-58]6[64-89] & [492-509]
TC_0495	842	196	2	[43-66]6[72-97]	coiled coils
TC_0496	no ortholog	238	2	[39-63]7[70-94]	coiled coils
TC_0497	979	166	2	[35-57]9[66-88]	coiled coils and Leucine zipper
TC_0498	963	138	2	[36-55]6[61-83]
TC_0499	964	210	2	[49-70]5[75-95]	coiled coils
TC_0500	965	214	2	[41-64]6[70-90]	coiled coils
TC_0503	79	123	2	[38-68]6[74-97]	Inclusion membrane protein B (IncB)
TC_0504	26	177	2	[99-127]12[139-163]	Ortholog of Inclusion membrane protein C
TC_0515	629	413	2	[28-42]2[44-58]
TC_0520	966	115	2	[52-73]6[79-98]
TC_0561	774	558	4	[35-57]6[63-86] & [241-262]6[268-290]	coiled coils
TC_0573	no ortholog	158	2	[58-85]20[105-131]
TC_0574	990	127	2	[42-63]12[75-102]
TC_0598	772	308	3	[75-93]6[99-119] & [150-178]
TC_0600	462	648	7	[233-247]3[350-369]14[383-403]21[424-446]12[458-475] & [530-553] & [620-640]	DUF687
TC_0624	972	121	2	[31-53]6[59-82]
TC_0636	986	106	2	[37-57]6[63-86]
TC_0637	968	170	2	[41-64]7[71-95]
TC_0644	141	572	10	[54-77]6[83-105]20[125-146]15[161-179]29[208-233]6[239-262] & [338-360]7[367-392] & [468-488]6[494-514]
TC_0662	238	246	2	[104-130]6[136-157]
TC_0678	no ortholog	125	2	[42-67]15[82-100]
TC_0724	411	111	2	[30-52]7[59-84]
TC_0726	515	152	2	[42-66]7[73-93]	15kDa Cysteine-Rich Protein (CrpA)
TC_0734	976	108	2	[43-63]6[69-87]
TC_0770	316	118	2	[36-59]20[79-102]
TC_0771	467	332	2	[29-51]6[57-80]	Tetratrico Peptide Repeats (TPRs)
TC_0844	496	159	2	[100-123]12[135-152]
TC_0845	no ortholog	150	3	[35-52]12[64-83]6[89-108]
TC_0854	340	147	2	[49-81]27[108-135]
TC_0906	286	419	2	[29-49]6[55-74]	extended coiled coils
TC_0908	612	267	2	[214-237]6[243-265]
TOTAL	59 proteins
