# Supplementary material for: Multi-genome identification and characterization of chlamydiae-specific type III secretion substrates: the Inc proteins
Source: BMC Genomics. 2011 Feb 16;12:109. doi: 10.1186/1471-2164-12-109 (PMC3048545; doi:10.1186/1471-2164-12-109)
Supplement: Additional file 2 — Table S2: Putative Inc proteins from C. felis. [file 1471-2164-12-109-S2.XLS]

## Sheet: définitive
Supplementary Table 2: Chlamydophila felis Fe/C-56 putative Inc proteins
SEQUENCE ID	0rtholog Group #	Length (aa)	TM segments	TM coordinates	Additional feature(s)
CF0008	612	280	2	[228-250]6[256-276]
CF0010	286	401	2	[14-34]6[40-59]	extended coiled coils
CF0026	344	265	2	[161-182]2[184-199]
CF0048	no ortholog	103	2	[31-48]6[54-76]
CF0073	340	149	2	[49-82]21[103-134]
CF0082	496	154	2	[98-121]12[133-150]
CF0128	no ortholog	93	2	[6-24]9[33-55]
CF0129	462	628	5	[394-416]12[428-448]16[464-484] & [535-559] & [599-622]	DUF687
CF0182	597	169	2	[6-26]7[33-54]
CF0215	884	367	2	[28-53]6[59-89]	extended coiled coils
CF0216	860	372	3	[23-39]21[60-85]5[90-115]	extended coiled coils
CF0217	842	856	2&SP	[SP 1-16] [29-53]8[61-83]	extended coiled coils
CF0218	842	381	2	[36-61]6[67-90]	extended coiled coils
CF0219	938	240	2	[27-50]7[57-82]	coiled coils
CF0220	866	353	2	[27-53]6[59-85]	extended coiled coils
CF0247	176	675	2	[553-571]12[583-602]	coiled coils
CF0261	151	420	4	[32-51]2[53-73]3[76-94]6[100-124]	extended coiled coils
CF0283	226	274	6	[21-40]14[54-78] & [99-126]17[143-169]21[190-211]20[231-257]
CF0311	772	324	3	[89-107]6[113-133]&[164-192]
CF0337	948	111	2	[44-71]12[83-104]
CF0369	654	418	2	[32-53]6[59-80]
CF0382	864	150	2	[42-68]7[75-97]
CF0383	287	131	2	[61-88]5[93-115]
CF0384	957	98	2	[39-66]5[71-89]
CF0385	455	122	2	[39-62]6[68-91]
CF0388	553	1481	4	[69-89]6[95-114] & [821-842]6[848-868]	extended coiled coils
CF0412	682	227	2	[40-64]12[76-99]
CF0416	804	232	2	[61-78]12[90-113]
CF0417	461	155	2	[59-79]15[94-127]
CF0418	804	151	3	[56-77]12[89-110]7[117-139]
CF0421	896	143	3	[50-64]20[84-104]2[106-128]
CF0422	896	139	4	[45-66]13[79-100]2[102-116]2[118-132]
CF0423	896	131	2	[46-66]21[87-117]
CF0425	568	164	2	[37-61]11[72-95]	coiled coils domains
CF0441_	462	584	5	[353-373]15[388-408]11[419-439] & [485-508] & [552-576]	DUF687
CF0449	no ortholog	101	2	[30-53]7[60-85]
CF0450	888	320	4	[32-52]6[58-80] & [179-198]26[224-238]
CF0451	888	339	2	[31-53]6[59-80]
CF0458	264	347	2	[64-88]6[94-114]	Inclusion membrane protein (IncA1) extended coiled coils
CF0470	713	381	3	[122-149] & [214-240]7[247-273]
CF0471	63	134	3	[28-52]28[80-101]15[116-131]
CF0479	481	424	2	[28-54]6[60-83]	DUF1389
CF0493	129	379	4	[36-61]7[68-92] & [151-171]8[178-198]	coiled coils
CF0494	688	361	2	[35-58]6[64-86]	extended coiled coils
CF0504	927	154	2	[46-70]5[75-100]
CF0508	877	628	3	[41-62]6[68-93] & [572-592]
CF0513	132	386	6	[56-77]6[83-107] & [183-200]6[206-226]23[249-271] & [320-336]
CF0516	79	198	2	[121-150]6[156-182]	Inclusion membrane protein (IncB), coiled coils
CF0517	26	183	2	[105-130]15[145-168]	Inclusion membrane protein (IncC)
CF0533	902	115	2	[56-76]6[82-103]
CF0537	236	148	3&SP	[SP 1-24] [37-55] & [94-112]6[118-137]
CF0574	481	439	2	[30-53]6[59-81]	DUF1389
CF0592	871	158	3	[6-27]21[48-69]20[89-110]	DUF1389
CF0595	no ortholog	168	4&SP	[SP 1-23]/[31-59]6[67-87]7[94-127]6[133-165]
CF0609	875	377	2	[35-55]7[62-82]	Macro domain
CF0610	956	120	2	[35-56]6[62-82]
CF0611	no ortholog	170	2	[48-69]6[75-95]
CF0618	402	816	4	[379-401] & [612-627]2[629-643]2[645-659]
CF0646	901	108	2	[43-63]6[69-90]
CF0647	894	98	2	[28-49]6[55-77]
CF0654	774	572	4	[33-55]6[61-84] & [237-259]6[265-287]	coiled coils
CF0669	505	148	3	[46-67]28[95-112]2[114-138]
CF0677	908	385	2	[34-55]6[61-82]	Macro domain
CF0678	908	345	2	[33-54]6[60-79]	Macro domain
CF0685	897	214	2	[37-60]6[66-90]
CF0711	485	147	3	[42-75]12[87-111]6[117-137]
CF0713	667	383	4	[54-74]6[80-100]16[116-139]11[150-170]
CF0739	141	591	10	[57-80]6[86-108]20[128-149]15[164-182]29[211-236]6[242-265] & [354-376]6[382-409] & [480-500]6[506-526]
CF0745	238	234	2	[100-126]10[136-158]
CF0784	898	133	3	[6-22]30[52-76]5[81-101]
CF0785	800	365	2	[41-63]6[69-88]
CF0799	160	117	3	[6-32]20[52-69]25[94-113]
CF0811	936	150	2	[53-73]12[85-113]
CF0818	411	92	2	[25-47]9[56-78]
CF0830	106	369	2	[38-57]6[63-85]
CF0851	842	1012	2	[48-71]6[77-98]	Inclusion membrane protein (IncA2) extended coiled coils
CF0867	316	109	2	[36-59]19[78-101]
CF0868	467	335	2	[29-51]6[57-80]	Tetratrico Peptide Repeats (TPRs)
TOTAL	78 proteins
