# Supplementary material for: Multi-genome identification and characterization of chlamydiae-specific type III secretion substrates: the Inc proteins
Source: BMC Genomics. 2011 Feb 16;12:109. doi: 10.1186/1471-2164-12-109 (PMC3048545; doi:10.1186/1471-2164-12-109)
Supplement: Additional file 3 — Table S3: Putative Inc proteins from C. caviae. [file 1471-2164-12-109-S3.XLS]

## Sheet: Définitive
Supplementary Table 3: Chlamydophila caviae GPIC putative Inc proteins
SEQUENCE ID	0rtholog Group #	Length (aa)	TM segments	TM coordinates	Additional feature(s)
CCA_00138	467	335	2	[29-51]6[57-80]	Tetratrico Peptide Repeats (TPRs)
CCA_00139	316	113	2	[36-59]19[78-101]
CCA_00156	842	1006	2	[48-71]6[77-98]	extended coiled coils
CCA_00177	106	367	2	[38-57]6[63-84]
CCA_00186	515	160	2	[59-83]7[90-111]	15kDa Cysteine-Rich Protein (CrpA)
CCA_00188	411	92	2	[25-47]9[56-78]
CCA_00196	936	150	2	[53-73]14[87-117]
CCA_00221	800	364	2	[41-63]6[69-88]
CCA_00222	898	123	3	[2-16]26[42-66]5[71-91]
CCA_00263	238	234	2	[100-126]10[136-158]
CCA_00269	141	586	10	[56-79]6[85-107]20[127-148]15[163-181]29[210-235]6[241-264] & [351-373]6[379-406] & [477-497]6[503-523]
CCA_00290	667	381	4	[54-74]6[80-100]15[115-139]11[150-171]
CCA_00291	485	172	3	[42-75]12[87-111]6[117-137]
CCA_00318	897	233	2	[37-60]6[66-91]
CCA_00325	908	345	2	[34-54]6[60-82]	Macro domain
CCA_00334	505	154	3	[46-66]29[95-124]2[126-140]
CCA_00351	774	583	4	[33-55]6[61-85] & [236-258]6[264-286]	coiled coils
CCA_00352	431	197	2	[25-51]5[56-78]
CCA_00353	820	186	2	[46-72]6[78-102]
CCA_00360	894	97	2	[28-49]6[55-78]
CCA_00361	901	110	2	[42-62]6[68-89]
CCA_00375	no orthologs	147	2	[63-83]20[103-131]
CCA_00397	956	121	2	[35-56]6[62-82]
CCA_00398	875	376	2	[34-54]7[61-81]	Macro domain
CCA_00424	869	400	2	[49-71]6[77-98]
CCA_00425	885	324	2	[30-49]6[55-76]	Macro domain
CCA_00426	722	379	2	[35-56]6[62-82]	Macro domain
CCA_00430	889	92	2	[30-54]6[60-82]
CCA_00434	481	451	2	[33-54]5[59-82]	DUF1389
CCA_00449	580	171	3&SP	[SP 1-25] [49-79]15[94-117]19[136-158]
CCA_00470	236	148	3&SP	[SP 1-24] [37-55] & [94-112]6[118-137]
CCA_00474	902	131	2	[65-86]6[92-115]
CCA_00490	26	186	2	[108-134]14[148-171]	inclusion membrane protein C (IncC)
CCA_00491	79	198	2	[117-146]6[152-176]	inclusion membrane protein B (IncB) coiled coils
CCA_00494	132	388	6	[56-77]8[85-108] & [183-204]2[206-226]23[249-263]2[265-279]
CCA_00497	475	471	2	[5-23]7[30-53]
CCA_00500	877	625	3	[37-59]6[65-90] & [570-590]
CCA_00513	688	373	2	[36-59]6[65-87]	extended coiled coils
CCA_00514	129	379	4	[36-60]7[67-91] & [150-170]9[179-197]	coiled coils
CCA_00530	481	424	2	[27-54]6[60-83]	DUF1389
CCA_00536	865	374	2	[190-214]12[226-248]
CCA_00537	63	140	3	[28-52] & [86-107]15[122-137]
CCA_00538	713	373	3	[117-143] & [208-234]7[241-267]
CCA_00550	264	355	2	[68-92]6[98-118]	inclusion membrane protein A (IncA) extended coiled coils
CCA_00556	916	548	2	[62-76]2[78-92]	DUF648
CCA_00557	888	328	2	[29-53]6[59-83]
CCA_00561	462	573	5	[343-363]13[376-396]12[408-429] & [474-497] & [541-565]	DUF687
CCA_00576	568	170	2	[37-61]11[72-95]	coiled coils
CCA_00579	896	148	3	[56-74]16[90-111]6[117-135]
CCA_00582	804	148	4	[56-77]12[89-103]2[105-120]2[122-136]
CCA_00583	461	155	4	[58-79]11[90-104]2[106-120]2[122-136]
CCA_00584	804	275	2	[61-78]12[90-117]
CCA_00586	804	183	2	[61-78]12[90-115]
CCA_00591	682	235	2	[44-68]12[80-103]
CCA_00616	553	1458	4	[69-89]6[95-114] & [821-842]6[848-868]	extended coiled coils
CCA_00619	455	121	2	[40-63]6[69-91]
CCA_00620	957	122	2	[39-65]5[70-88]
CCA_00621	287	108	2	[35-62]5[67-88]
CCA_00622	864	143	2	[42-67]5[72-94]	DUF1389
CCA_00633	no orthologs	364	4	[38-61]6[67-86] & [221-241] & [295-315]	DUF1389
CCA_00634	654	416	2	[39-60]5[65-88]	DUF1389
CCA_00636	no orthologs	411	2	[32-53]6[59-80]	DUF1389
CCA_00639	654	556	2	[32-54]5[59-81]	DUF1389
CCA_00645	891	132	2	[30-54]5[59-83]
CCA_00674	948	109	2	[40-67]12[79-100]
CCA_00700	772	328	3	[93-111]6[117-137] & [168-196]
CCA_00702	842	578	2	[54-77]6[83-104]	extended coiled coils
CCA_00707	903	621	2	[252-274]20[294-313]
CCA_00708	878	116	2&SP	[SP 1-15] [31-53]7[60-84]
CCA_00709	462	556	5	[338-359]13[372-392]13[405-425] & [465-489] & [525-549]	DUF687
CCA_00733	226	274	6	[21-40]14[54-78]21[99-126]17[143-169]21[190-211]20[231-257]
CCA_00753	151	425	4	[34-56]2[58-78]3[81-99]6[105-129i	extended coiled coils
CCA_00767	176	675	2	[553-571]12[583-602]	coiled coils
CCA_00793	893	252	2	[32-54]6[60-83]	coiled coils
CCA_00794	866	373	2	[41-67]6[73-99]	extended coiled coils
CCA_00795	938	243	2	[29-51]7[58-83]	Coiled coil regions
CCA_00797	842	274	2	[36-58]6[64-87]	extended coiled coils
CCA_00799	842	872	2&SP	[SP 1-14] [30-55]7[62-84]	extended coiled coils
CCA_00800	860	355	2	[39-64]5[69-92]	extended coiled coils
CCA_00801	884	328	2	[28-53]6[59-89i	extended coiled coils
CCA_00832	597	167	2	[6-26]7[33-54]
CCA_00932	496	155	2	[98-121]12[133-150]
CCA_00941	340	149	2	[49-82]21[103-134]
CCA_00987	344	265	2	[161-182]2[184-199]
CCA_01002	286	401	2	[14-34]6[40-59]	UPF0242 extended coiled coils
CCA_01004	612	306	2	[253-275]6[281-300]
TOTAL	86 proteins
