# Supplementary material for: Multi-genome identification and characterization of chlamydiae-specific type III secretion substrates: the Inc proteins
Source: BMC Genomics. 2011 Feb 16;12:109. doi: 10.1186/1471-2164-12-109 (PMC3048545; doi:10.1186/1471-2164-12-109)
Supplement: Additional file 4 — Table S4: Putative Inc proteins from C. abortus. [file 1471-2164-12-109-S4.XLS]

## Sheet: définitive
Supplementary Table 4: Chlamydophila abortus S26 3 putative Inc proteins
SEQUENCE ID	0rtholog Group #	Length (aa)	TM segments	TM coordinates	Additional feature(s)
CAB137	467	335	2	[29-51]6[57-80]	Tetratrico Peptide Repeats (TPRs)
CAB138	316	107	2	[36-59]19[78-101]
CAB154	842	1012	2	[48-70]6[76-97]	extended coiled coils
CAB174	106	370	2	[38-57]6[63-85]
CAB182	515	160	2	[61-84]7[91-112]	15kDa Cysteine-Rich Protein (CrpA)
CAB184	411	92	2	[25-47]9[56-78]
CAB203	160	117	3	[6-32]20[52-69]25[94-113]
CAB217	800	356	2	[35-57]6[63-82]
CAB218	898	113	2	[30-54]5[59-79]
CAB257	238	223	2	[103-129]10[139-161]
CAB288	667	408	4	[77-97]6[103-123]16[139-162]12[174-194]
CAB289	485	187	3	[41-74]14[88-112]5[117-137]
CAB314	897	223	2	[37-60]6[66-91]
CAB329	505	163	3	[48-69]27[96-114]2[116-142]
CAB342	774	576	4	[33-55]5[60-84] & [237-259]6[265-287]	coiled coils
CAB343	431	204	2	[34-55]6[61-83]
CAB344	820	205	3	[12-26] & [66-90]7[97-121]
CAB351	894	104	2	[27-48]6[54-76]
CAB351A	901	110	2	[42-62]6[68-89]
CAB385	875	349	2	[2-20]7[27-46]	Macro domain
CAB401	871	160	3	[12-31]21[52-73]20[93-114]
CAB410	869	393	2	[49-70]6[76-98]
CAB411	885	340	2	[47-67]6[73-94]	Macro domain
CAB412	722	392	2	[32-53]6[59-78]	Macro domain
CAB416	889	97	2	[27-53]4[57-78]
CAB420	481	435	2	[32-53]6[59-82]	DUF1389
CAB435	580	171	3&SP	[SP 1-25] [49-79]15[94-117]19[136-158]
CAB456	236	148	3&SP	[SP 1-24] [37-55] & [94-112]6[118-137]
CAB460	902	118	2	[61-82]7[89-110]
CAB476	26	184	2	[106-132]14[146-169]	inclusion membrane protein C (IncC)
CAB477	79	202	2	[121-150]6[156-182]	inclusion membrane protein B (IncB) coiled coils
CAB481	132	392	6	[56-77]7[84-107] & [182-204]2[206-226]24[250-271] & [320-336]
CAB484	475	471	2	[3-20]8[28-51]
CAB487	877	648	3	[50-72]6[78-103] & [592-612]
CAB491	927	184	3&SP	[SP 1-14] [40-59] & [103-124]3[127-152]
CAB500	688	366	2	[36-58]7[65-87]	extended coiled coils
CAB501	129	366	4	[36-61]6[67-91] & [150-170]9[179-197i	coiled coils
CAB522	865	377	2	[193-217]12[229-251]
CAB523	63	137	3	[28-52] & [83-104]15[119-134]
CAB524	713	378	3	[117-143] & [209-234]7[241-267]
CAB536	264	380	2	[68-92]6[98-118]	Inclusion membrane protein (IncA) extended coiled coils
CAB545	888	329	2	[32-53]6[59-80]
CAB554	568	155	2	[37-61]11[72-95]	coiled coils
CAB557	896	154	3	[48-69]18[87-109]2[111-139]
CAB560	804	148	4	[56-77]12[89-103]2[105-119]2[121-136]
CAB560A	461	154	2	[58-79]16[95-128]
CAB565	682	234	2	[44-68]12[80-103]	coiled coils
CAB588	553	1470	4	[73-93]6[99-118] & [826-846]6[852-872]	extended coiled coils
CAB591	455	130	2	[40-63]6[69-91]
CAB593	287	108	2	[36-63]5[68-89]
CAB594	864	134	2	[43-68]6[74-96]
CAB610	654	416	2	[37-59]4[63-88]
CAB617	891	207	2	[30-52]6[58-80]
CAB673A	878	116	2&SP	[SP 1-16] [32-54]8[62-85]
CAB670	772	328	3	[93-111]6[117-137] & [168-196]
CAB700	226	274	6	[21-40]14[54-78]21[99-126]17[143-169]21[190-211]20[231-257]
CAB721	151	424	4	[34-56]2[58-78]3[81-99]6[105-129]	extended coiled coils
CAB735	176	676	2	[554-572]12[584-603]	coiled coils
CAB760	893	191	2	[31-55]7[62-81]	TMH-family membrane protein coiled coils
CAB761	866	356	2	[27-53]6[59-85]	TMH-family membrane protein extended coiled coils
CAB764	842	469	2	[34-58]6[64-86]	TMH-family membrane protein extended coiled coils
CAB766	842	257	2	[28-54]6[60-82]	TMH-family membrane protein extended coiled coils
CAB771	860	353	3	[5-19]21[40-65]5[70-95]	TMH-family membrane protein extended coiled coils
CAB772	884	475	2	[30-53]6[59-80]	TMH-family membrane protein extended coiled coils
CAB801	597	168	2	[6-26]7[33-54]
CAB901	496	154	2	[98-121]12[133-150]
CAB910	340	147	3	[49-64]2[66-82]22[104-134]
CAB957	344	265	2	[161-182]2[184-199]
CAB972	286	401	2	[14-34]6[40-59]	UPF0242 extended coiled coils
CAB974	612	277	2	[224-246]6[252-271]
CAB674	462	560	5	[339-360]13[373-393]15[408-426] & [466-488] & [529-553]	DUF687
CAB852	462	487	6	[231-252]6[258-280]12[292-310]19[329-348] & [395-418] & [458-481]	DUF687
TOTAL	72 proteins
