# Supplementary material for: Multi-genome identification and characterization of chlamydiae-specific type III secretion substrates: the Inc proteins
Source: BMC Genomics. 2011 Feb 16;12:109. doi: 10.1186/1471-2164-12-109 (PMC3048545; doi:10.1186/1471-2164-12-109)
Supplement: Additional file 5 — Table S5: Putative Inc proteins from Candidatus 'Protochlamydia amoebophila' UWE25. [file 1471-2164-12-109-S5.XLS]

## Sheet: définitive
Supplementary Table 5: Candidatus Protochlamydia amoebophila UWE25 putative Inc proteins
SEQUENCE ID	0rtholog Group #	Length (aa)	TM segments	TM coordinates	Additional feature(s)
pc0011	no ortholog	64	2	[6-26]12[38-62]
pc0039	no ortholog	115	4	[6-24]9[35-57]10[67-87]5[92-114]
pc0150	496	157	2	[96-119]12[131-151]
pc0156	344	300	2	[180-200]2[202-229]
pc0164	no ortholog	154	2	[35-57]6[63-83]
pc0184	286	435	2	[18-42]7[49-74]	UPF0242 extended coiled coils
pc0212	no ortholog	61	2	[20-35]2[37-57]
pc0245	no ortholog	121	3	[36-59]8[67-88]7[95-112]
pc0359	no ortholog	134	3	[31-50]18[68-91]6[97-111]
pc0388	no ortholog	160	5	[27-41]2[43-57]2[59-73]20[93-113]5[118-139]
pc0399	no ortholog	840	4	[33-50]2[52-66]2[68-82]15[97-118]	coiled coils
pc0410	no ortholog	360	3	[272-286]20[306-324]6[330-348]
pc0499	no ortholog	109	2	[7-26]13[39-59]
pc0508	no ortholog	125	3	[23-37]20[57-73]11[84-108]
pc0526	no ortholog	96	2	[20-42]8[50-70]
pc0530	no ortholog	251	2	[36-56]6[62-83]
pc0532	no ortholog	225	3	[13-32]6[38-55]16[71-95]
pc0558	no ortholog	89	2	[21-45]21[66-87]
pc0628	no ortholog	205	3	[27-49]21[70-103]25[128-147]
pc0664	no ortholog	197	2	[7-32]21[53-69]	Conserved in Parachlamydia acanthamoebae and Waddlia chondrophila
pc0726	no ortholog	164	2	[65-96]20[116-141]	Conserved in Parachlamydia acanthamoebae and Waddlia chondrophila
pc0732	no ortholog	61	2	[7-27]6[33-53]
pc0751	no ortholog	604	5	[69-88]20[108-126]7[133-153]17[170-195] & [582-603]	coiled coils
pc0774	no ortholog	225	3	[21-45]6[51-71]
pc0779	151	655	4	[12-32]6[38-54]5[59-77]6[83-103]	Extended coiled coils
pc0784	no ortholog	143	2	[35-66]26[92-118]	Conserved in Waddlia chondrophila
pc0785	no ortholog	72	2	[7-29]7[36-55]
pc0814	no ortholog	231	2	[158-172]5[177-198]
pc0838	no ortholog	412	4	[69-90]9[99-120] & [290-315]20[335-354]
pc0840	no ortholog	252	4	[16-39]12[51-73]20[93-114]9[123-145]
pc0887	no ortholog	128	4	[12-29]6[35-55]12[67-87]6[93-112]	Conserved in Parachlamydia acanthamoebae
pc0899	no ortholog	801	2	[33-54]13[67-88]
pc0905	no ortholog	549	3	[29-50]4[54-75]20[95-118]	coiled coils
pc0910	no ortholog	63	2	[9-27]11[38-58]
pc0924	no ortholog	156	3	[65-89]16[105-123]8[131-150]
pc0925	no ortholog	144	3	[47-68]21[89-110]6[116-136]
pc0926	no ortholog	224	3	[123-143]27[170-188]11[199-218]
pc0936	no ortholog	96	2	[15-30]12[42-68]	Conserved in Parachlamydia acanthamoebae
pc0937	no ortholog	123	2	[31-54]21[75-95]
pc0965	no ortholog	96	3	[6-25]11[36-56]15[71-89]
pc0966	no ortholog	84	2	[12-33]20[53-79]
pc1052	no ortholog	501	5	[69-93]6[99-116] & [378-398]27[425-448]10[458-480]	coiled coils
pc1092	no ortholog	791	4	[12-34]18[52-71]10[81-99] & [765-784]	Conserved in Parachlamydia acanthamoebae and Waddlia chondrophila
pc1111	no ortholog	320	2	[201-224]6[230-252]	coiled coils
pc1114	no ortholog	320	2	[72-92]6[98-116]
pc1127	no ortholog	68	2	[5-22]7[29-47]
pc1186	no ortholog	140	3	[25-45]6[51-71]16[87-120]
pc1187	no ortholog	139	3	[26-44]7[51-71]17[88-109]
pc1229	no ortholog	91	2&SP	[SP 1-26] [36-56]5[61-85]
pc1290	no ortholog	287	3	[126-145]6[211-229]6[235-255]
pc1301	no ortholog	183	4	[31-49]15[64-88]11[99-117]14[131-150]	Conserved in Parachlamydia acanthamoebae
pc1304	no ortholog	134	2	[6-27]8[35-58]
pc1326	no ortholog	163	2&SP	[SP 1-29] [39-57]7[64-86]
pc1385	no ortholog	749	5	[386-409]7[416-438] & [470-492] & [525-546]12[558-578]
pc1421	no ortholog	105	2&SP	[SP 1-26]/ 52-70]8[78-103]
pc1468	no ortholog	129	2	[64-82]20[102-126]
pc1540	no ortholog	856	3	[265-288] & [599-622]6[628-650]	Conserved in Parachlamydia acanthamoebae, coiled coils
pc1607	597	158	2	[6-27]7[34-57]
pc1609	no ortholog	175	2	[7-30]20[50-72]	Conserved in Parachlamydia acanthamoebae and Waddlia chondrophila
pc1627	no ortholog	153	2	[12-31]6[37-54]	coiled coils
pc1628	no ortholog	198	3	[43-60] & [99-115]6[121-140]
pc1675	no ortholog	131	4	[7-30]6[36-56]12[68-89]6[95-119]	Conserved in Parachlamydia acanthamoebae
pc1698	580	172	5	[6-39]7[46-62]6[68-83]11[94-117]16[133-154]
pc1709	no ortholog	132	3	[25-45] & [79-96]6[102-120]	Conserved in Parachlamydia acanthamoebae and Waddlia chondrophila
pc1714	no ortholog	165	4	[54-68]2[70-86]25[111-134]4[138-157]
pc1721	no ortholog	75	2	[26-43]13[56-73]
pc1730	no ortholog	257	2	[180-198]6[204-224]	coiled coils
pc1741	no ortholog	200	2	[137-158]13[171-196]
pc1751	no ortholog	120	3	[38-58]7[65-86]9[95-116]
pc1770	226	249	5&SP	[SP 1-23] [33-54]21[75-103]19[122-148]23[171-194]19[213-236]
pc1779	no ortholog	118	2	[32-52]12[64-89]
pc1790	no ortholog	410	3&SP	[SP 1-16] [26-50]25[75-94]12[106-124]
pc1795	no ortholog	96	3	[12-32]11[43-63]7[70-90]
pc1802	no ortholog	272	4	[136-155]12[167-188]12[200-220]12[232-252]
pc1857	467	343	2	[39-61]6[67-90]	Tetratrico Peptide Repeats (TPRs)
pc1910	no ortholog	318	2	[257-278]4[282-303]	extended coiled coils
TOTAL	76 proteins
